# Supplementary material for: Developing a standardized list of entomological collection methods for use in databases
Source: Zookeys. 2019 Jul 8;861:145–56. doi: 10.3897/zookeys.861.32347 (PMC6629709; doi:10.3897/zookeys.861.32347)
Supplement: Supplementary material 1 [file zookeys-861-145-s001.ris]

TY  - BOOK
TI  - Insect life : a field entomology manual for the amateur naturalist
AU  - Arnett, Ross H.
AU  - Jacques, Richard L.
CY  - Englewood Cliffs, N.J.
DA  - 1985///
PY  - 1985
DP  - http://worldcat.org
LA  - English
PB  - Prentice-Hall
SN  - 0-13-467259-3 978-0-13-467259-5 0-13-467242-9 978-0-13-467242-7
DB  - /z-wcorg/
ER  - 

TY  - BOOK
TI  - Directions for collecting and preserving insects.
AU  - Banks, Nathan,
AU  - United States National Museum.
CY  - [Washington?]
DA  - 1909///
PY  - 1909
DP  - http://worldcat.org
LA  - English
PB  - [publisher not identified]
DB  - /z-wcorg/
ER  - 

TY  - BOOK
TI  - A field guide to the insects of America : north of Mexico.
AU  - Borror, Donald Joyce,
AU  - White, Richard E.
AB  - Comprehensive, thoroughly illustrated guide to the collection, preservation and study of over five hundred families of North American insects.
CY  - Boston, Mass.
DA  - 1970///
PY  - 1970
DP  - http://worldcat.org
LA  - English
PB  - Houghton Mifflin
SN  - 978-0-395-18523-0 0-395-18523-8 978-0-395-91170-9 0-395-91170-2 978-0-395-07436-7 0-395-07436-3 978-0-395-91171-6 0-395-91171-0
DB  - /z-wcorg/
ER  - 

TY  - BOOK
TI  - Collecting, preparing and preserving insects.
AU  - Beirne, Bryan P.
AU  - Canada.
AU  - Department of Agriculture.
AU  - Science Service.
AU  - Entomology Division.
CY  - Ottawa
DA  - 1963///
PY  - 1963
DP  - http://worldcat.org
LA  - English
PB  - Roger Duhamel, Queen's Printer
DB  - /z-wcorg/
ER  - 

TY  - BOOK
TI  - American insects : a handbook of the insects of America north of Mexico
AU  - Arnett, Ross H.,
DA  - 2017///
PY  - 2017
DP  - http://worldcat.org
LA  - English
SN  - 978-1-138-42371-8 1-138-42371-8 978-0-8493-0212-1 0-8493-0212-9
DB  - /z-wcorg/
ER  - 

TY  - JOUR
TI  - A Method for Subsampling Terrestrial Invertebrate Samples in the Laboratory: Estimating Abundance and Taxa Richness
AU  - Doğramaci, Mahmut
AU  - DeBano, Sandra J.
AU  - Wooster, David E.
AU  - Kimoto, Chiho
T2  - Journal of Insect Science
DA  - 2010/03//
PY  - 2010
DO  - 10.1673/031.010.2501
DP  - DOI.org (Crossref)
VL  - 10
IS  - 25
SP  - 1
EP  - 17
J2  - Journal of Insect Science
LA  - en
SN  - 1536-2442
ST  - A Method for Subsampling Terrestrial Invertebrate Samples in the Laboratory
UR  - https://academic.oup.com/jinsectscience/article-lookup/doi/10.1673/031.010.2501
Y2  - 2019/05/20/21:01:29
L1  - https://academic.oup.com/jinsectscience/article-pdf/10/1/25/18170608/jis10-0025.pdf
ER  - 

TY  - BOOK
TI  - How to know the immature insects; an illustrated key for identifying the orders and families of many of the immature insects with suggestions for collecting, rearing and studying them
AU  - Zhu, Hongfu,
CY  - W. C. Brown,
DA  - 1949///
PY  - 1949
DP  - http://worldcat.org
LA  - Undetermined
PB  - Dubuque, Ia.
DB  - /z-wcorg/
ER  - 

TY  - BOOK
TI  - Directions for collecting and preserving insects
AU  - Comstock, Anna Botsford,
CY  - Ithaca, N.Y.
DA  - 1923///
PY  - 1923
DP  - http://worldcat.org
LA  - English
PB  - New York State College of Agriculture at Cornell University
DB  - /z-wcorg/
ER  - 

TY  - BOOK
TI  - Handbook of nature study
AU  - Comstock, Anna Botsford
CY  - Ithaca, NY
DA  - 1950///
PY  - 1950
DP  - http://worldcat.org
LA  - English
PB  - Comstock
DB  - /z-wcorg/
ER  - 

TY  - BOOK
TI  - Insect life : an introduction to nature-study and a guide for teachers, students, and others interested in out-of-door life
AU  - Comstock, John Henry,
CY  - New York
DA  - 1914///
PY  - 1914
DP  - http://worldcat.org
LA  - English
PB  - D. Appleton and Company
DB  - /z-wcorg/
ER  - 

TY  - BOOK
TI  - Soil biology guide
AU  - Dindal, Daniel L.
CY  - New York
DA  - 1990///
PY  - 1990
DP  - http://worldcat.org
LA  - English
PB  - Wiley interscience
SN  - 0-471-04551-9 978-0-471-04551-9
DB  - /z-wcorg/
ER  - 

TY  - JOUR
TI  - A Practical Emergence Chamber for Collecting Coleoptera from Rotting Wood, with a Review of Emergence Chamber Designs to Collect Saproxylic Insects
AU  - Ferro, Michael L.
AU  - Carlton, Christopher E.
T2  - The Coleopterists Bulletin
DA  - 2011/06//
PY  - 2011
DO  - 10.1649/072.065.0202
DP  - DOI.org (Crossref)
VL  - 65
IS  - 2
SP  - 115
EP  - 124
J2  - The Coleopterists Bulletin
LA  - en
SN  - 0010-065X, 1938-4394
UR  - http://www.bioone.org/doi/abs/10.1649/072.065.0202
Y2  - 2019/05/20/21:14:58
ER  - 

TY  - BOOK
TI  - Manual on field recording techniques and protocols for all taxa biodiversity inventories and monitoring
AU  - Eymann, J.
AU  - Belgium.
AU  - Administration g�n�rale de la coop�ration au d�veloppement.
CY  - [Brussels]
DA  - 2010///
PY  - 2010
DP  - http://worldcat.org
LA  - English
PB  - Belgian Development Cooperation
DB  - /z-wcorg/
ER  - 

TY  - BOOK
TI  - Collecting, Fixing, Preserving, and Shipping of Soft-Bodied Arthropods.
AU  - Fox, R. C.
DA  - 1968///
PY  - 1968
DP  - http://worldcat.org
LA  - English
PB  - South Carolina Agricultural Experiment Station
DB  - /z-wcorg/
ER  - 

TY  - BOOK
TI  - How to make an awesome insect collection! : a beginners guide to finding, collecting, mounting, identifying and displaying insects
AU  - Gibb, Timothy J.
AU  - Oseto, Christian Y.
CY  - [S.l.]
DA  - 2009///
PY  - 2009
DP  - http://worldcat.org
LA  - English
PB  - Purdue University
DB  - /z-wcorg/
ER  - 

TY  - BOOK
TI  - 4-H Project Book. Entomology: Insect Study (7th–9th Grade Level)
AU  - Hall, M
DA  - 1998///
PY  - 1998
SP  - 47
PB  - Louisiana Cooperative Extension Service Publication 2609
ER  - 

TY  - BOOK
TI  - Making an insect collection
AU  - J D Hopkins
AU  - G Studebaker
AU  - G M Lorenz
AU  - K M Loftin
AU  - S Akin
DA  - 2007///
PY  - 2007
SP  - 35
M1  - MP83-PD-3-13RWC
PB  - University of Arkansas Division of Agriculture
ER  - 

TY  - BOOK
TI  - Summary of investigations of electric insect traps
AU  - Hienton, Truman E.
AU  - United States.
AU  - Agricultural Research Service.
CY  - Washington
DA  - 1974///
PY  - 1974
DP  - http://worldcat.org
LA  - English
PB  - Agricultural Research Service, U.S. Dept. of Agriculture
DB  - /z-wcorg/
ER  - 

TY  - ELEC
TI  - Directions for collecting and preserving insects
AU  - McDunnough, J. H.
AU  - Canada.
AU  - Division of Entomology.
DA  - 2018///
PY  - 2018
LA  - English
UR  - http://online.canadiana.ca/view/oocihm.85641
ER  - 

TY  - BOOK
TI  - The Insects and arachnids of Canada, part 1 : collecting, preparing, and preserving insects, mites, and spiders
AU  - Martin, J. E. H.
CY  - Ottawa
DA  - 1977///
PY  - 1977
DP  - http://worldcat.org
LA  - English
PB  - Agriculture Canada
SN  - 0-660-01650-8 978-0-660-01650-4 0-660-10055-X 978-0-660-10055-5
DB  - /z-wcorg/
ER  - 

TY  - BOOK
TI  - Insects: Their Natural History and Diversity : With a Photographic Guide to Insects of Eastern North America.
AU  - Marshall, Stephen.
DA  - 2017///
PY  - 2017
DP  - http://worldcat.org
LA  - English
PB  - Firefly Books, Limited
SN  - 978-1-77085-962-3 1-77085-962-4
DB  - /z-wcorg/
ER  - 

TY  - BOOK
TI  - Collection and preservation of insects for use in the study of agriculture
AU  - Mansuy, Margaret C.
CY  - Washington, D.C.
DA  - 1929///
PY  - 1929
DP  - http://worldcat.org
LA  - English
PB  - U.S. Dept. of Agriculture
DB  - /z-wcorg/
ER  - 

TY  - BOOK
TI  - Field book of insects of the United States and Canada : aiming to answer common questions
AU  - Lutz, Frank Eugene,
CY  - New York
DA  - 1948///
PY  - 1948
DP  - http://worldcat.org
LA  - English
PB  - Putnam
DB  - /z-wcorg/
ER  - 

TY  - BOOK
TI  - How to collect and preserve insects.
AU  - Lutz, Frank Eugene,
CY  - New York
DA  - 1936///
PY  - 1936
DP  - http://worldcat.org
LA  - English
PB  - The Museum
DB  - /z-wcorg/
ER  - 

TY  - BOOK
TI  - Biological techniques : collecting, preserving and illustrating plants and animals.
AU  - Knudsen, Jens W.
CY  - New York; Tokyo
DA  - 1966///
PY  - 1966
DP  - http://worldcat.org
LA  - English
PB  - Harper & Row ; John Weatherhill
DB  - /z-wcorg/
ER  - 

TY  - BOOK
TI  - Directions for collecting and preserving insects.
AU  - Klots, A.B.
CY  - Rochester
DA  - 1932///
PY  - 1932
DP  - http://worldcat.org
LA  - English
PB  - Ward's Natural Science Establishment
DB  - /z-wcorg/
ER  - 

TY  - BOOK
TI  - How to know the spiders
AU  - Kaston, B. J.
CY  - Dubuque, Iowa
DA  - 1972///
PY  - 1972
DP  - http://worldcat.org
LA  - English
PB  - W.C. Brown
SN  - 0-697-04874-8 978-0-697-04874-5 0-697-04875-6 978-0-697-04875-2
DB  - /z-wcorg/
ER  - 

TY  - BOOK
TI  - 4-H Club insect manual.
AU  - Jones, M. P.
CY  - Washington
DA  - 1940///
PY  - 1940
DP  - http://worldcat.org
LA  - English
PB  - U.S. Govt. Print. Off.
DB  - /z-wcorg/
ER  - 

TY  - BOOK
TI  - How to know the insects
AU  - Jaques, H. E.
CY  - Dubuque, Iowa
DA  - 1947///
PY  - 1947
DP  - http://worldcat.org
LA  - English
PB  - W.C. Brown
DB  - /z-wcorg/
ER  - 

TY  - ELEC
TI  - The insect book a popular account of the bees, wasps, ants, grasshoppers, flies and other North American insects exclusive of the butterflies, moths and beetles, with full life histories, tables and bibliographies
AU  - Howard, L. O.
DA  - 2018///
PY  - 2018
LA  - English
UR  - http://online.canadiana.ca/view/oocihm.85917
ER  - 

TY  - BOOK
TI  - Adventures with Insects
AU  - Miller, D
T2  - 4-H Entomology Project Book
DA  - 2014///
PY  - 2014
SP  - 20
M1  - 444-408
PB  - Virginia Cooperative Extension. Publication
ER  - 

TY  - JOUR
TI  - “Berlese vs. Winkler”: Comparison of Two Forest Litter Coleoptera Extraction Methods and the Ecoli (Extraction of Coleoptera in Litter) Protocol
AU  - Owens, Brittany E.
AU  - Carlton, Christopher E.
T2  - The Coleopterists Bulletin
DA  - 2015/12//
PY  - 2015
DO  - 10.1649/0010-065X-69.4.645
DP  - DOI.org (Crossref)
VL  - 69
IS  - 4
SP  - 645
EP  - 661
J2  - The Coleopterists Bulletin
LA  - en
SN  - 0010-065X, 1938-4394
ST  - “Berlese vs. Winkler”
UR  - http://www.bioone.org/doi/10.1649/0010-065X-69.4.645
Y2  - 2019/05/21/23:01:22
ER  - 

TY  - BOOK
TI  - Collecting and preserving insects and arachnids : a manual for entomology and arachnology
AU  - Millar, I. M.
AU  - Plant Protection Research Institute (South Africa).
AU  - Biosystematics Division.
AU  - BioNET-INTERNATIONAL.
AU  - Switzerland.
AU  - Direktion f�r Entwicklungszusammenarbeit und Humanit�re Hilfe.
CY  - Pretoria
DA  - 1999///
PY  - 1999
DP  - http://worldcat.org
LA  - English
PB  - ARC - Plant Protection Research Institute
SN  - 0-620-23564-0 978-0-620-23564-8
DB  - /z-wcorg/
ER  - 

TY  - BOOK
TI  - Forest insect studies methods and techniques key considerations for standardisation : an overview of the reflections of the "Entomological Forest Inventories" working group (Inv. Ent. For.)
AU  - Nageleisen, Louis-Michel,
AU  - Bouget, Christophe,
AU  - Office national des for�ts (France)
CY  - Paris
DA  - 2009///
PY  - 2009
DP  - http://worldcat.org
LA  - English
PB  - Office national des for�ts
SN  - 978-2-84207-343-5 2-84207-343-6
DB  - /z-wcorg/
ER  - 

TY  - BOOK
TI  - Introducing insects : a book for beginners
AU  - Needham, James G.
CY  - Lancaster, Pa.
DA  - 1943///
PY  - 1943
DP  - http://worldcat.org
LA  - English
PB  - Jaques Cattell Press
DB  - /z-wcorg/
ER  - 

TY  - BOOK
TI  - Collecting, preserving and studying insects.
AU  - Oldroyd, Harold.
CY  - London
DA  - 1963///
PY  - 1963
DP  - http://worldcat.org
LA  - English
PB  - Hutchinson Scientific and Technical
DB  - /z-wcorg/
ER  - 

TY  - BOOK
TI  - Collection and preservation of insects
AU  - Oman, Paul,
AU  - Cushman, Arthur D.,
DA  - 1958///
PY  - 1958
DP  - http://worldcat.org
LA  - English
DB  - /z-wcorg/
ER  - 

TY  - CHAP
TI  - Collection and Preservation of Terrestrial Arthropods
AU  - Whitman, Jeffrey D.
AU  - Yanega, Douglas
AU  - Watson, Cole B. G.
AU  - Strode, Vincent W.
T2  - Biobanking
A2  - Yong, William H.
CY  - New York, NY
DA  - 2019///
PY  - 2019
DP  - DOI.org (Crossref)
VL  - 1897
SP  - 163
EP  - 189
PB  - Springer New York
SN  - 978-1-4939-8933-1 978-1-4939-8935-5
UR  - http://link.springer.com/10.1007/978-1-4939-8935-5_17
Y2  - 2019/05/28/16:36:37
ER  - 

TY  - JOUR
TI  - Pitfalls and preservatives: a review
AU  - M. J. Skvarla
AU  - J. L. Larson
AU  - A. P. G. Dowling
T2  - Journal of the Entomological Society of Ontario
DA  - 2014///
PY  - 2014
VL  - 145
SP  - 15
EP  - 43
ER  - 

TY  - BOOK
TI  - Preparing insect specimens for exhibit: for 4-H entomology projects
AU  - R. L. Stoltz
AU  - H. W. Homan
AU  - M. J. Craig
DA  - 2002///
PY  - 2002
SP  - 9
M1  - #82358
PB  - University of Idaho Extension
ER  - 
